# Supplementary material for: Androgen receptor variant shows heterogeneous expression in prostate cancer according to differentiation stage
Source: Commun Biol. 2021 Jun 24;4:785. doi: 10.1038/s42003-021-02321-9 (PMC8225618; doi:10.1038/s42003-021-02321-9)
Supplement: Supplementary file 4 — Supplementary Data 1 [file 42003_2021_2321_MOESM4_ESM.xlsx]

## Sheet: Figure 1
	Copies/Sample
Patients	AR-FL	AR-V7	AR-v567
1	2.2	0.4	0.14
2	0	0	0
3	5.4	0	0
4	148	2	0.15
5	7.4	0	0
6	2.4	1.4	0.45
7	4.8	11.2	1.4
8	6.2	0	0
9	10.2	1.4	0
10	38	1.8	0
11	0	0	1.6
12	3.8	5	1.6
13	13.2	0	0
14	19.6	0	0
15	8.5	3	1.8
16	1.2	1.1	0
17	1.8	3.4	1.8
18	208	5.6	2
19	4.4	1.6	3
20	34	3.4	3.2
21	24.4	1	0
22	0	0	0
23	12.8	3.6	4.8
24	42	0	0
25	2.7	0.9	0
26	30	34	6
27	14	1.3	0
28	10.4	0	6.8
29	178	70	8.4

## Sheet: Figure 2a
Read counts
AR_V7_TCGA	AR_FL_TCGA	AR-V7_SU2C	AR-FL_SU2C
0	0	0	215
0	173	0	118
0	156	0	47
0	43	0	51
0	211	0	648
0	161	0	263
0	66	0	40
0	45	0	750
0	40	0	796
0	1	0	588
0	364	0	1
0	310	0	47
0	277	0	1
0	244	0	81
0	240	0	742
0	233	0	21
0	225	0	40
0	223	0	480
0	221	2	8715
0	210	4	12157
0	197	1	2810
0	194	1	941
0	187	2	1876
0	169	1	884
0	169	5	3623
0	167	7	5037
0	166	18	8379
0	161	16	7404
0	150	53	23321
0	148	8	2765
0	134	32	10252
0	133	18	5262
0	133	8	2289
0	132	44	10321
0	132	34	7221
0	130	47	8354
0	130	34	5850
0	127	44	7494
0	127	13	2003
0	121	15	2231
0	120	19	2683
0	118	15	2106
0	118	59	6580
0	117	72	7924
0	116	135	13880
0	115	48	4784
0	114	49	4687
0	111	14	1219
0	108	204	15941
0	106	12	904
0	104	80	5979
0	102	146	10548
0	98	17	1199
0	98	307	20048
0	97	343	21834
0	97	3	175
0	94	182	10492
0	94	45	2587
0	93	22	1192
0	93	12	610
0	93	17	765
0	91	47	2034
0	88	172	7088
0	88	118	4830
0	86	419	16428
0	86	111	4194
0	85	30	896
0	83	123	3578
0	83	247	7184
0	83	2	53
0	83	73	1760
0	81	102	2426
0	80	55	1274
0	79	26	592
0	77	33	723
0	76	47	1013
0	76	274	5655
0	73	14	247
0	73	30	515
0	72	198	3080
0	72	10	155
0	71	252	3708
0	70	6	84
0	70	460	6176
0	69	112	1490
0	69	4	49
0	68	7	79
0	67	34	297
0	66	21	174
0	65	44	358
0	65	119	966
0	64	15	114
0	64	14	101
0	64	57	226
0	63	852	488
0	62	0	0
0	62	0	0
0	62	0	0
0	62
0	60
0	60
0	60
0	59
0	59
0	58
0	58
0	58
0	58
0	57
0	57
0	56
0	55
0	55
0	55
0	55
0	53
0	53
0	51
0	51
0	51
0	51
0	51
0	51
0	50
0	49
0	49
0	49
0	49
0	49
0	49
0	48
0	48
0	47
0	47
0	47
0	47
0	46
0	45
0	45
0	44
0	43
0	43
0	43
0	43
0	42
0	42
0	42
0	41
0	41
0	41
0	40
0	40
0	39
0	39
0	39
0	38
0	38
0	38
0	38
0	38
0	37
0	37
0	36
0	36
0	36
0	36
0	36
0	36
0	35
0	35
0	34
0	33
0	33
0	33
0	33
0	32
0	32
0	32
0	32
0	32
0	32
0	32
0	32
0	31
0	31
0	30
0	30
0	30
0	29
0	29
0	29
0	29
0	29
0	28
0	28
0	28
0	28
0	28
0	27
0	27
0	27
0	27
0	26
0	26
0	26
0	25
0	25
0	25
0	25
0	25
0	24
0	24
0	24
0	24
0	24
0	24
0	24
0	23
0	23
0	22
0	22
0	22
0	21
0	21
0	21
0	20
0	20
0	19
0	19
0	19
0	19
0	18
0	18
0	17
0	17
0	17
0	17
0	16
0	16
0	16
0	16
0	16
0	16
0	16
0	16
0	16
0	15
0	15
0	15
0	15
0	15
0	15
0	15
0	15
0	14
0	14
0	14
0	14
0	13
0	13
0	13
0	13
0	13
0	13
0	13
0	13
0	13
0	13
0	12
0	12
0	12
0	12
0	12
0	11
0	11
0	11
0	11
0	11
0	11
0	10
0	10
0	10
0	10
0	10
0	9
0	9
0	9
0	9
0	9
0	8
0	8
0	8
0	8
0	8
0	7
0	7
0	7
0	7
0	7
0	7
0	7
0	7
0	7
0	6
0	6
0	5
0	5
0	5
0	5
0	5
0	5
0	5
0	5
0	4
0	4
0	4
0	4
0	4
0	4
0	4
0	4
0	4
0	4
0	4
0	4
0	4
0	3
0	3
0	3
0	3
0	3
0	3
0	3
0	3
0	2
0	2
0	2
0	2
0	2
0	2
0	2
0	2
0	2
0	2
0	2
0	2
0	2
0	1
0	1
0	1
0	0
0	0
0	0
0	0
0	0
0	0
0	0
0	0
1	264
1	244
1	160
1	140
1	131
1	131
1	129
1	112
1	111
1	101
1	99
1	95
1	93
1	90
1	87
1	72
1	70
1	69
1	68
1	64
1	60
1	60
1	59
1	56
1	55
1	54
1	54
1	52
1	51
1	50
1	49
1	46
1	36
1	36
1	34
1	30
1	30
1	29
1	27
1	27
1	23
1	23
1	22
1	18
1	18
1	16
1	14
1	10
1	10
1	10
1	9
1	8
1	8
1	8
1	8
1	6
1	3
1	2
2	159
2	147
2	124
2	116
2	101
2	94
2	93
2	89
2	85
2	82
2	80
2	75
2	74
2	66
2	65
2	63
2	47
2	46
2	45
2	45
2	44
2	41
2	41
2	40
2	30
2	28
2	26
2	26
2	25
2	23
2	23
2	19
2	16
2	14
2	12
2	12
2	8
2	8
2	5
2	2
3	318
3	252
3	105
3	96
3	96
3	83
3	70
3	63
3	58
3	47
3	42
3	35
3	31
3	29
3	21
3	10
4	211
4	208
4	175
4	127
4	73
4	36
4	14
5	137
5	130
5	74
5	55
5	54
5	35
5	22
5	18
6	236
6	120
6	97
6	72
6	9
7	324
7	152
7	75
7	55
7	20
10	75
10	58
13	132
13	33
13	4
25	132
29	198
72	188

## Sheet: Figure 2b
Read Counts
Benign	Primary PCA	CRPC
1791.93	1319.87	5659.7
2608.4	682.55	7975.8
1690.2	1701.01	4658.72
1027.84	1933.19	10597.2
832.52	1336.47	11157.8
1216.2	1480.78	5190.58
1124.3	914.03	1903.48
2065.12	1614.21	24532.9
1386.96	2308.05	32478
814.78	10211.8	21420.4
1080.4	519.06	48569.9
1005.89	2153.43	9756.93
1139.52	1930.01	68121.1
870.59	1360.17	7834.15
5070.85	1680.28	69853.5
2860.71	1624.51	35151.8
997.29	1306.3	27475
1791.23	1014.72	85986
600.46	2211.63	5564.68
1596.79	1362.57	6948.32
2097.82	677.2	5710.02
63.96	2453.97	7388.27
1431.15	8295.64	56676.5
2280.29	2015.06	2146.07
2641.44	1865.51	2723.94
1156.67	2088.83	9604.02
1378.14	1546.22	877.68
841.73	1112.93	11747.5
771.93	1653.25	2820.83
1566.5	1152.8	13545
2217.8	1142.23	4262.56
572.35	963.08	14516.9
1402.82	1459.81	4499.46
1665.73	1095.18	21895
949.01	982.18	810.73
1664.37	1210.91	3460.7
2427.57	3516.98	3497.11
2007.63	4131.69	3928.09
458.17	2637.06	10801.1
1581.39	1989.58
1014.88	1668.09
1703.55	1005.63
1095.96	1557.29
1296.73	2389.62
1055.63	3655.31
2506.72	680.07
2704.39	3384.17
3282.13	2465.68
2031.92	2452.09
	805.89
	3553.06
	1934.67
	2611.22
	1033.77
	623.39
	1034.64
	535.2
	1161.35
	1366.47
	1804.95
	1498.48
	3738.67
	1857.81
	1421.93
	1289.09
	757.53
	5399.26
	701.74
	1617.08
	10169
	1909.24
	824.85
	1060.22
	2721.88
	1364.49
	3860.49
	1155.15
	11840.1
	3568.98
	2289.18
	5697.88
	1328.31
	1770.65
	1506.17
	1048.9
	4219.37
	1518.69
	1179.02
	1208.93

## Sheet: Figure 2c
Read Counts
Benign	Primary PCA	CRPC
155.82	114.87	1067.89
210.93	119.82	947.7
148.78	156.95	525.09
93.19	268.5	3082.72
92.66	167.06	1421.05
106.84	375.97	556.3
112.43	114.5	123.86
201.83	236.27	2359.22
150.98	236.36	5222.8
57.7	1048.73	11953.3
74.03	78.23	7072.11
69.72	355.42	3300.88
122.27	353.41	13556.7
63.68	129.81	2732.02
368.33	287.68	9747.83
264.16	145.81	11729
129.22	147.68	2649.55
130.35	113.69	22542.4
38.12	274.24	390.43
138.97	224.41	2261.19
139.19	93.02	2175.06
11.92	305.53	2349.23
178.89	1462.88	9083.42
179.7	330.31	181.06
223.6	257.43	181.32
159.38	176.1	1410.12
145.41	220.59	182.85
106.96	146.12	3047.42
66.98	225.42	374.26
164.28	176.47	2159.37
313.36	137.93	543.83
82.11	159.19	2612.83
121.93	192.3	1238.51
146.56	123.13	8249.45
101.82	96.26	104.02
110.6	117.51	482.69
237.8	383.3	668.7
223.72	557.86	602.36
87.45	303.53	1859.34
166.63	209.75
102.91	183.73
166.51	114.93
133.39	184.4
165.65	228.14
107.01	416.61
288.08	81.38
451.3	286.54
644.33	296.94
315.08	237.62
	115.44
	488.82
	231.52
	287.5
	106.74
	70.27
	122.02
	66.12
	125.32
	220.65
	336.63
	164.07
	388.63
	242.99
	138.87
	171.88
	137.03
	415.22
	87.43
	135.77
	816.91
	271.62
	120.29
	117.4
	574.42
	215.06
	301.93
	144.83
	834.18
	330.11
	273.17
	313.82
	159.97
	171.11
	245.64
	114.56
	981.78
	127.78
	139.35
	136.2

## Sheet: Figure 2d
Read Counts
Benign	Primary PCA	CRPC
56.26	21.67	51.89
43.79	9.63	38.56
32.07	5.94	35.01
25.8	15.04	34.49
20.25	8.01	31.47
18.12	11.54	31.13
17.31	11.12	30.82
17.08	20.79	30.18
15.83	8.78	29.02
12.7	15.21	23.97
12.38	3.31	23.03
12.36	5.23	21.68
11.27	23.8	21.41
10.66	4.33	17.77
9.5	15.28	17.62
8.94	6.87	16.92
8.45	21.72	15.7
8.45	13.81	15.55
8.09	63.4	13.46
7.73	13.44	12.92
7.69	12.48	12.34
6.98	26.57	12.16
6.61	231.44	10.84
6.31	1.58	10.65
5.96	21.55	10.19
5.16	8.43	10.17
4.47	30.92	9.97
4.34	17.05	9.83
3.73	28.47	6.93
3.63	18.65	6.52
3.57	13.68	5.18
3.45	15.92	4.68
3.31	19.93	4.64
3.22	6.48	3.25
3.18	12.48	3.06
2.98	7.97	3.06
2.84	3.62	2.21
2.49	44.27	1.22
2.31	19.43	1.15
2.31	31.89
2.01	4.84
1.73	5.94
1.56	34.92
1.46	34.61
1.45	15.69
1.37	4.65
1.09	7.54
1	18.97
1	10.11
	12.95
	31.63
	1.72
	20.59
	1.58
	12.47
	22.88
	11.02
	9.74
	16.77
	14.41
	18.23
	10.88
	29.22
	12.08
	24.55
	28.5
	1.39
	7.74
	2.1
	2.06
	14.43
	2.45
	6.27
	1.96
	5.77
	11.75
	24.28
	5.93
	2.9
	50.54
	30.44
	28.76
	17.67
	6.46
	21.48
	7.04
	4.19
	24.55
	41.42

## Sheet: Figure 3b
	Copies/sample
	AR-FL		AR-V7		AR-v567es
Patient	EpCam Neg	EpCam Pos	EpCam Neg	EpCam Pos	EpCam Neg	EpCam Pos
1	280	14	26	12	0	0
2	24	0	22	3	0	0
3	170	8	60	0	36	0
4	488	210	20	316	0	394
5	2960	10	40	0	3	0
6	44	5	8	0	2.8	0
7	48	12	28	2.2	9	4
8	54	0	18	0	0	0
9	10.4	2	0	11.6	6.8	0
10	208	5.6	5.6	0	2	0
